# Supplementary material for: ASB2 is a novel E3 ligase of SMAD9 required for cardiogenesis
Source: Sci Rep. 2021 Nov 29;11:23056. doi: 10.1038/s41598-021-02390-0 (PMC8630118; doi:10.1038/s41598-021-02390-0)
Supplement: Supplementary file 2 — Supplementary Information 2. [file 41598_2021_2390_MOESM2_ESM.xls]

## Sheet: MINT
Supplementary Table 1
organism a	uniprot a	gene a	interaction type	methods	pubmed id	organism b	uniprot b	gene b
two hybrid	9606	psi-mi:mtmrb_human(display_long)|uniprotkb:MTMR11(gene name)|psi-mi:MTMR11(display_short)|uniprotkb:Cisplatin resistance-associated protein(gene name synonym)	9606	O15198	15231748	two hybrid	A4FU01	physical association
two hybrid	9606	psi-mi:pir_human(display_long)|uniprotkb:PIR(gene name)|psi-mi:PIR(display_short)|uniprotkb:Probable quercetin 2,3-dioxygenase PIR(gene name synonym)	9606	O15198	15231748	two hybrid	O00625	physical association
two hybrid	9606	psi-mi:kmt2d_human(display_long)|uniprotkb:KMT2D(gene name)|psi-mi:KMT2D(display_short)|uniprotkb:ALL1-related protein(gene name synonym)|uniprotkb:ALR(gene name synonym)|uniprotkb:MLL2(gene name synonym)|uniprotkb:MLL4(gene name synonym)|uniprotkb:Myeloid/lymphoid or mixed-lineage leukemia protein 2(gene name synonym)	9606	O15198	15231748	two hybrid	O14686	physical association
anti tag coimmunoprecipitation	9606	psi-mi:smad9_human(display_long)|uniprotkb:SMAD family member 9(gene name synonym)|uniprotkb:Madh6(gene name synonym)|uniprotkb:SMAD9(gene name)|psi-mi:SMAD9(display_short)|uniprotkb:MADH6(gene name synonym)|uniprotkb:MADH9(gene name synonym)	9606	O60341	23455924	anti tag coimmunoprecipitation	O15198	physical association
two hybrid	9606	psi-mi:smad9_human(display_long)|uniprotkb:SMAD family member 9(gene name synonym)|uniprotkb:Madh6(gene name synonym)|uniprotkb:SMAD9(gene name)|psi-mi:SMAD9(display_short)|uniprotkb:MADH6(gene name synonym)|uniprotkb:MADH9(gene name synonym)	9606	A0AVT1	15231748	two hybrid	O15198	physical association
two hybrid	9606	psi-mi:smad9_human(display_long)|uniprotkb:SMAD family member 9(gene name synonym)|uniprotkb:Madh6(gene name synonym)|uniprotkb:SMAD9(gene name)|psi-mi:SMAD9(display_short)|uniprotkb:MADH6(gene name synonym)|uniprotkb:MADH9(gene name synonym)	9606	O00303	15231748	two hybrid	O15198	physical association
two hybrid	9606	psi-mi:smad9_human(display_long)|uniprotkb:SMAD family member 9(gene name synonym)|uniprotkb:Madh6(gene name synonym)|uniprotkb:SMAD9(gene name)|psi-mi:SMAD9(display_short)|uniprotkb:MADH6(gene name synonym)|uniprotkb:MADH9(gene name synonym)	9606	O60315	15231748	two hybrid	O15198	physical association
two hybrid	9606	psi-mi:smad9_human(display_long)|uniprotkb:SMAD family member 9(gene name synonym)|uniprotkb:Madh6(gene name synonym)|uniprotkb:SMAD9(gene name)|psi-mi:SMAD9(display_short)|uniprotkb:MADH6(gene name synonym)|uniprotkb:MADH9(gene name synonym)	9606	O60318	15231748	two hybrid	O15198	physical association
two hybrid	9606	psi-mi:smad9_human(display_long)|uniprotkb:SMAD family member 9(gene name synonym)|uniprotkb:Madh6(gene name synonym)|uniprotkb:SMAD9(gene name)|psi-mi:SMAD9(display_short)|uniprotkb:MADH6(gene name synonym)|uniprotkb:MADH9(gene name synonym)	9606	O60476	15231748	two hybrid	O15198	physical association
two hybrid	9606	psi-mi:smad9_human(display_long)|uniprotkb:SMAD family member 9(gene name synonym)|uniprotkb:Madh6(gene name synonym)|uniprotkb:SMAD9(gene name)|psi-mi:SMAD9(display_short)|uniprotkb:MADH6(gene name synonym)|uniprotkb:MADH9(gene name synonym)	9606	O75533	15231748	two hybrid	O15198	physical association
two hybrid	9606	psi-mi:smad9_human(display_long)|uniprotkb:SMAD family member 9(gene name synonym)|uniprotkb:Madh6(gene name synonym)|uniprotkb:SMAD9(gene name)|psi-mi:SMAD9(display_short)|uniprotkb:MADH6(gene name synonym)|uniprotkb:MADH9(gene name synonym)	9606	P02792	15231748	two hybrid	O15198	physical association
two hybrid	9606	psi-mi:smad9_human(display_long)|uniprotkb:SMAD family member 9(gene name synonym)|uniprotkb:Madh6(gene name synonym)|uniprotkb:SMAD9(gene name)|psi-mi:SMAD9(display_short)|uniprotkb:MADH6(gene name synonym)|uniprotkb:MADH9(gene name synonym)	9606	P07602	15231748	two hybrid	O15198	physical association
two hybrid	9606	psi-mi:smad9_human(display_long)|uniprotkb:SMAD family member 9(gene name synonym)|uniprotkb:Madh6(gene name synonym)|uniprotkb:SMAD9(gene name)|psi-mi:SMAD9(display_short)|uniprotkb:MADH6(gene name synonym)|uniprotkb:MADH9(gene name synonym)	9606	P08621	15231748	two hybrid	O15198	physical association
two hybrid	9606	psi-mi:smad9_human(display_long)|uniprotkb:SMAD family member 9(gene name synonym)|uniprotkb:Madh6(gene name synonym)|uniprotkb:SMAD9(gene name)|psi-mi:SMAD9(display_short)|uniprotkb:MADH6(gene name synonym)|uniprotkb:MADH9(gene name synonym)	9606	P22670	15231748	two hybrid	O15198	physical association
two hybrid	9606	psi-mi:smad9_human(display_long)|uniprotkb:SMAD family member 9(gene name synonym)|uniprotkb:Madh6(gene name synonym)|uniprotkb:SMAD9(gene name)|psi-mi:SMAD9(display_short)|uniprotkb:MADH6(gene name synonym)|uniprotkb:MADH9(gene name synonym)	9606	P27348	15231748	two hybrid	O15198	physical association
two hybrid	9606	psi-mi:smad9_human(display_long)|uniprotkb:SMAD family member 9(gene name synonym)|uniprotkb:Madh6(gene name synonym)|uniprotkb:SMAD9(gene name)|psi-mi:SMAD9(display_short)|uniprotkb:MADH6(gene name synonym)|uniprotkb:MADH9(gene name synonym)	9606	P28799	15231748	two hybrid	O15198	physical association
two hybrid	9606	psi-mi:smad9_human(display_long)|uniprotkb:SMAD family member 9(gene name synonym)|uniprotkb:Madh6(gene name synonym)|uniprotkb:SMAD9(gene name)|psi-mi:SMAD9(display_short)|uniprotkb:MADH6(gene name synonym)|uniprotkb:MADH9(gene name synonym)	9606	P46019	15231748	two hybrid	O15198	physical association
two hybrid	9606	psi-mi:smad9_human(display_long)|uniprotkb:SMAD family member 9(gene name synonym)|uniprotkb:Madh6(gene name synonym)|uniprotkb:SMAD9(gene name)|psi-mi:SMAD9(display_short)|uniprotkb:MADH6(gene name synonym)|uniprotkb:MADH9(gene name synonym)	9606	P51522	15231748	two hybrid	O15198	physical association
two hybrid	9606	psi-mi:smad9_human(display_long)|uniprotkb:SMAD family member 9(gene name synonym)|uniprotkb:Madh6(gene name synonym)|uniprotkb:SMAD9(gene name)|psi-mi:SMAD9(display_short)|uniprotkb:MADH6(gene name synonym)|uniprotkb:MADH9(gene name synonym)	9606	P53582	15231748	two hybrid	O15198	physical association
two hybrid	9606	psi-mi:smad9_human(display_long)|uniprotkb:SMAD family member 9(gene name synonym)|uniprotkb:Madh6(gene name synonym)|uniprotkb:SMAD9(gene name)|psi-mi:SMAD9(display_short)|uniprotkb:MADH6(gene name synonym)|uniprotkb:MADH9(gene name synonym)	9606	P54274	15231748	two hybrid	O15198	physical association
two hybrid	9606	psi-mi:smad9_human(display_long)|uniprotkb:SMAD family member 9(gene name synonym)|uniprotkb:Madh6(gene name synonym)|uniprotkb:SMAD9(gene name)|psi-mi:SMAD9(display_short)|uniprotkb:MADH6(gene name synonym)|uniprotkb:MADH9(gene name synonym)	9606	P60228	15231748	two hybrid	O15198	physical association
two hybrid	9606	psi-mi:smad9_human(display_long)|uniprotkb:SMAD family member 9(gene name synonym)|uniprotkb:Madh6(gene name synonym)|uniprotkb:SMAD9(gene name)|psi-mi:SMAD9(display_short)|uniprotkb:MADH6(gene name synonym)|uniprotkb:MADH9(gene name synonym)	9606	P60709	15231748	two hybrid	O15198	physical association
two hybrid	9606	psi-mi:smad9_human(display_long)|uniprotkb:SMAD family member 9(gene name synonym)|uniprotkb:Madh6(gene name synonym)|uniprotkb:SMAD9(gene name)|psi-mi:SMAD9(display_short)|uniprotkb:MADH6(gene name synonym)|uniprotkb:MADH9(gene name synonym)	9606	P60981	15231748	two hybrid	O15198	physical association
two hybrid	9606	psi-mi:smad9_human(display_long)|uniprotkb:SMAD family member 9(gene name synonym)|uniprotkb:Madh6(gene name synonym)|uniprotkb:SMAD9(gene name)|psi-mi:SMAD9(display_short)|uniprotkb:MADH6(gene name synonym)|uniprotkb:MADH9(gene name synonym)	9606	Q01543	15231748	two hybrid	O15198	physical association
two hybrid	9606	psi-mi:smad9_human(display_long)|uniprotkb:SMAD family member 9(gene name synonym)|uniprotkb:Madh6(gene name synonym)|uniprotkb:SMAD9(gene name)|psi-mi:SMAD9(display_short)|uniprotkb:MADH6(gene name synonym)|uniprotkb:MADH9(gene name synonym)	9606	Q03001	15231748	two hybrid	O15198	physical association
two hybrid	9606	psi-mi:smad9_human(display_long)|uniprotkb:SMAD family member 9(gene name synonym)|uniprotkb:Madh6(gene name synonym)|uniprotkb:SMAD9(gene name)|psi-mi:SMAD9(display_short)|uniprotkb:MADH6(gene name synonym)|uniprotkb:MADH9(gene name synonym)	9606	Q13219	15231748	two hybrid	O15198	physical association
two hybrid	9606	psi-mi:smad9_human(display_long)|uniprotkb:SMAD family member 9(gene name synonym)|uniprotkb:Madh6(gene name synonym)|uniprotkb:SMAD9(gene name)|psi-mi:SMAD9(display_short)|uniprotkb:MADH6(gene name synonym)|uniprotkb:MADH9(gene name synonym)	9606	Q13310	15231748	two hybrid	O15198	physical association
two hybrid	9606	psi-mi:smad9_human(display_long)|uniprotkb:SMAD family member 9(gene name synonym)|uniprotkb:Madh6(gene name synonym)|uniprotkb:SMAD9(gene name)|psi-mi:SMAD9(display_short)|uniprotkb:MADH6(gene name synonym)|uniprotkb:MADH9(gene name synonym)	9606	Q14134	15231748	two hybrid	O15198	physical association
two hybrid	9606	psi-mi:smad9_human(display_long)|uniprotkb:SMAD family member 9(gene name synonym)|uniprotkb:Madh6(gene name synonym)|uniprotkb:SMAD9(gene name)|psi-mi:SMAD9(display_short)|uniprotkb:MADH6(gene name synonym)|uniprotkb:MADH9(gene name synonym)	9606	Q15149	15231748	two hybrid	O15198	physical association
two hybrid	9606	psi-mi:smad9_human(display_long)|uniprotkb:SMAD family member 9(gene name synonym)|uniprotkb:Madh6(gene name synonym)|uniprotkb:SMAD9(gene name)|psi-mi:SMAD9(display_short)|uniprotkb:MADH6(gene name synonym)|uniprotkb:MADH9(gene name synonym)	9606	Q15796	15231748	two hybrid	O15198	physical association
two hybrid	9606	psi-mi:smad9_human(display_long)|uniprotkb:SMAD family member 9(gene name synonym)|uniprotkb:Madh6(gene name synonym)|uniprotkb:SMAD9(gene name)|psi-mi:SMAD9(display_short)|uniprotkb:MADH6(gene name synonym)|uniprotkb:MADH9(gene name synonym)	9606	Q5T5Y3	15231748	two hybrid	O15198	physical association
two hybrid	9606	psi-mi:smad9_human(display_long)|uniprotkb:SMAD family member 9(gene name synonym)|uniprotkb:Madh6(gene name synonym)|uniprotkb:SMAD9(gene name)|psi-mi:SMAD9(display_short)|uniprotkb:MADH6(gene name synonym)|uniprotkb:MADH9(gene name synonym)	9606	Q66GS9	15231748	two hybrid	O15198	physical association
two hybrid	9606	psi-mi:smad9_human(display_long)|uniprotkb:SMAD family member 9(gene name synonym)|uniprotkb:Madh6(gene name synonym)|uniprotkb:SMAD9(gene name)|psi-mi:SMAD9(display_short)|uniprotkb:MADH6(gene name synonym)|uniprotkb:MADH9(gene name synonym)	9606	Q66K89	15231748	two hybrid	O15198	physical association
two hybrid	9606	psi-mi:smad9_human(display_long)|uniprotkb:SMAD family member 9(gene name synonym)|uniprotkb:Madh6(gene name synonym)|uniprotkb:SMAD9(gene name)|psi-mi:SMAD9(display_short)|uniprotkb:MADH6(gene name synonym)|uniprotkb:MADH9(gene name synonym)	9606	Q7LFL8	15231748	two hybrid	O15198	physical association
two hybrid	9606	psi-mi:smad9_human(display_long)|uniprotkb:SMAD family member 9(gene name synonym)|uniprotkb:Madh6(gene name synonym)|uniprotkb:SMAD9(gene name)|psi-mi:SMAD9(display_short)|uniprotkb:MADH6(gene name synonym)|uniprotkb:MADH9(gene name synonym)	9606	Q8IZL8	15231748	two hybrid	O15198	physical association
two hybrid	9606	psi-mi:smad9_human(display_long)|uniprotkb:SMAD family member 9(gene name synonym)|uniprotkb:Madh6(gene name synonym)|uniprotkb:SMAD9(gene name)|psi-mi:SMAD9(display_short)|uniprotkb:MADH6(gene name synonym)|uniprotkb:MADH9(gene name synonym)	9606	Q92610	15231748	two hybrid	O15198	physical association
two hybrid	9606	psi-mi:smad9_human(display_long)|uniprotkb:SMAD family member 9(gene name synonym)|uniprotkb:Madh6(gene name synonym)|uniprotkb:SMAD9(gene name)|psi-mi:SMAD9(display_short)|uniprotkb:MADH6(gene name synonym)|uniprotkb:MADH9(gene name synonym)	9606	Q96EY1	15231748	two hybrid	O15198	physical association
two hybrid	9606	psi-mi:smad9_human(display_long)|uniprotkb:SMAD family member 9(gene name synonym)|uniprotkb:Madh6(gene name synonym)|uniprotkb:SMAD9(gene name)|psi-mi:SMAD9(display_short)|uniprotkb:MADH6(gene name synonym)|uniprotkb:MADH9(gene name synonym)	9606	Q96JH7	15231748	two hybrid	O15198	physical association
two hybrid	9606	psi-mi:smad9_human(display_long)|uniprotkb:SMAD family member 9(gene name synonym)|uniprotkb:Madh6(gene name synonym)|uniprotkb:SMAD9(gene name)|psi-mi:SMAD9(display_short)|uniprotkb:MADH6(gene name synonym)|uniprotkb:MADH9(gene name synonym)	9606	Q96Q27	15231748	two hybrid	O15198	physical association
two hybrid	9606	psi-mi:smad9_human(display_long)|uniprotkb:SMAD family member 9(gene name synonym)|uniprotkb:Madh6(gene name synonym)|uniprotkb:SMAD9(gene name)|psi-mi:SMAD9(display_short)|uniprotkb:MADH6(gene name synonym)|uniprotkb:MADH9(gene name synonym)	9606	Q96S59	15231748	two hybrid	O15198	physical association
two hybrid	9606	psi-mi:smad9_human(display_long)|uniprotkb:SMAD family member 9(gene name synonym)|uniprotkb:Madh6(gene name synonym)|uniprotkb:SMAD9(gene name)|psi-mi:SMAD9(display_short)|uniprotkb:MADH6(gene name synonym)|uniprotkb:MADH9(gene name synonym)	9606	Q96T21	15231748	two hybrid	O15198	physical association
two hybrid	9606	psi-mi:smad9_human(display_long)|uniprotkb:SMAD family member 9(gene name synonym)|uniprotkb:Madh6(gene name synonym)|uniprotkb:SMAD9(gene name)|psi-mi:SMAD9(display_short)|uniprotkb:MADH6(gene name synonym)|uniprotkb:MADH9(gene name synonym)	9606	Q99615	15231748	two hybrid	O15198	physical association
two hybrid	9606	psi-mi:smad9_human(display_long)|uniprotkb:SMAD family member 9(gene name synonym)|uniprotkb:Madh6(gene name synonym)|uniprotkb:SMAD9(gene name)|psi-mi:SMAD9(display_short)|uniprotkb:MADH6(gene name synonym)|uniprotkb:MADH9(gene name synonym)	9606	Q99959	15231748	two hybrid	O15198	physical association
two hybrid	9606	psi-mi:smad9_human(display_long)|uniprotkb:SMAD family member 9(gene name synonym)|uniprotkb:Madh6(gene name synonym)|uniprotkb:SMAD9(gene name)|psi-mi:SMAD9(display_short)|uniprotkb:MADH6(gene name synonym)|uniprotkb:MADH9(gene name synonym)	9606	Q9BRR9	15231748	two hybrid	O15198	physical association
two hybrid	9606	psi-mi:smad9_human(display_long)|uniprotkb:SMAD family member 9(gene name synonym)|uniprotkb:Madh6(gene name synonym)|uniprotkb:SMAD9(gene name)|psi-mi:SMAD9(display_short)|uniprotkb:MADH6(gene name synonym)|uniprotkb:MADH9(gene name synonym)	9606	Q9BTW9	15231748	two hybrid	O15198	physical association
two hybrid	9606	psi-mi:smad9_human(display_long)|uniprotkb:SMAD family member 9(gene name synonym)|uniprotkb:Madh6(gene name synonym)|uniprotkb:SMAD9(gene name)|psi-mi:SMAD9(display_short)|uniprotkb:MADH6(gene name synonym)|uniprotkb:MADH9(gene name synonym)	9606	Q9H173	15231748	two hybrid	O15198	physical association
two hybrid	9606	psi-mi:smad9_human(display_long)|uniprotkb:SMAD family member 9(gene name synonym)|uniprotkb:Madh6(gene name synonym)|uniprotkb:SMAD9(gene name)|psi-mi:SMAD9(display_short)|uniprotkb:MADH6(gene name synonym)|uniprotkb:MADH9(gene name synonym)	9606	Q9H871	15231748	two hybrid	O15198	physical association
two hybrid	9606	psi-mi:smad9_human(display_long)|uniprotkb:SMAD family member 9(gene name synonym)|uniprotkb:Madh6(gene name synonym)|uniprotkb:SMAD9(gene name)|psi-mi:SMAD9(display_short)|uniprotkb:MADH6(gene name synonym)|uniprotkb:MADH9(gene name synonym)	9606	Q9NQ87	15231748	two hybrid	O15198	physical association
two hybrid	9606	psi-mi:smad9_human(display_long)|uniprotkb:SMAD family member 9(gene name synonym)|uniprotkb:Madh6(gene name synonym)|uniprotkb:SMAD9(gene name)|psi-mi:SMAD9(display_short)|uniprotkb:MADH6(gene name synonym)|uniprotkb:MADH9(gene name synonym)	9606	Q9NRR5	15231748	two hybrid	O15198	physical association
two hybrid	9606	psi-mi:smad9_human(display_long)|uniprotkb:SMAD family member 9(gene name synonym)|uniprotkb:Madh6(gene name synonym)|uniprotkb:SMAD9(gene name)|psi-mi:SMAD9(display_short)|uniprotkb:MADH6(gene name synonym)|uniprotkb:MADH9(gene name synonym)	9606	Q9NXD2	15231748	two hybrid	O15198	physical association
two hybrid	9606	psi-mi:smad9_human(display_long)|uniprotkb:SMAD family member 9(gene name synonym)|uniprotkb:Madh6(gene name synonym)|uniprotkb:SMAD9(gene name)|psi-mi:SMAD9(display_short)|uniprotkb:MADH6(gene name synonym)|uniprotkb:MADH9(gene name synonym)	9606	Q9P2E9	15231748	two hybrid	O15198	physical association
two hybrid	9606	psi-mi:smad9_human(display_long)|uniprotkb:SMAD family member 9(gene name synonym)|uniprotkb:Madh6(gene name synonym)|uniprotkb:SMAD9(gene name)|psi-mi:SMAD9(display_short)|uniprotkb:MADH6(gene name synonym)|uniprotkb:MADH9(gene name synonym)	9606	Q9UMX0	15231748	two hybrid	O15198	physical association
two hybrid	9606	psi-mi:smad9_human(display_long)|uniprotkb:SMAD family member 9(gene name synonym)|uniprotkb:Madh6(gene name synonym)|uniprotkb:SMAD9(gene name)|psi-mi:SMAD9(display_short)|uniprotkb:MADH6(gene name synonym)|uniprotkb:MADH9(gene name synonym)	9606	O60341	23455924	two hybrid	O15198	physical association
two hybrid	9606	psi-mi:kdm6a_human(display_long)|uniprotkb:KDM6A(gene name)|psi-mi:KDM6A(display_short)|uniprotkb:UTX(gene name synonym)|uniprotkb:Histone demethylase UTX(gene name synonym)|uniprotkb:Ubiquitously-transcribed TPR protein on the X chromosome(gene name synonym)|uniprotkb:Ubiquitously-transcribed X chromosome tetratricopeptide repeat protein(gene name synonym)	9606	O15198	15231748	two hybrid	O15550	physical association
two hybrid	9606	psi-mi:lrp5_human(display_long)|uniprotkb:LR3(gene name synonym)|uniprotkb:LRP5(gene name)|psi-mi:LRP5(display_short)|uniprotkb:LRP7(gene name synonym)	9606	O15198	15231748	two hybrid	O75197	physical association
two hybrid	9606	psi-mi:dkk1_human(display_long)|uniprotkb:SK(gene name synonym)|uniprotkb:DKK1(gene name)|psi-mi:DKK1(display_short)|uniprotkb:UNQ492/PRO1008(orf name)	9606	O15198	15231748	two hybrid	O94907	physical association
two hybrid	9606	psi-mi:ap2a1_human(display_long)|uniprotkb:Adaptor-related protein complex 2 subunit alpha-1(gene name synonym)|uniprotkb:AP2A1(gene name)|psi-mi:AP2A1(display_short)|uniprotkb:ADTAA(gene name synonym)|uniprotkb:CLAPA1(gene name synonym)|uniprotkb:Adaptor protein complex AP-2 subunit alpha-1(gene name synonym)|uniprotkb:Alpha1-adaptin(gene name synonym)|uniprotkb:Plasma membrane adaptor HA2/AP2 a…	9606	O15198	15231748	two hybrid	O95782	physical association
two hybrid	9606	psi-mi:csh_human(display_long)|uniprotkb:CSH1(gene name)|psi-mi:CSH1(display_short)|uniprotkb:CSH2(gene name)|psi-mi:CSH2(display_short)|uniprotkb:Lactogen(gene name synonym)|uniprotkb:Placental lactogen(gene name synonym)	9606	O15198	15231748	two hybrid	P01243	physical association
two hybrid	9606	psi-mi:cp11a_human(display_long)|uniprotkb:CYP11A1(gene name)|psi-mi:CYP11A1(display_short)|uniprotkb:CYP11A(gene name synonym)|uniprotkb:Cytochrome P450 11A1(gene name synonym)|uniprotkb:CYPXIA1(gene name synonym)|uniprotkb:Cholesterol desmolase(gene name synonym)|uniprotkb:"Cytochrome P450(scc)"(gene name synonym)	9606	O15198	15231748	two hybrid	P05108	physical association
two hybrid	9606	psi-mi:mgat1_human(display_long)|uniprotkb:MGAT1(gene name)|psi-mi:MGAT1(display_short)|uniprotkb:GGNT1(gene name synonym)|uniprotkb:GLCT1(gene name synonym)|uniprotkb:MGAT(gene name synonym)|uniprotkb:GLYT1(gene name synonym)|uniprotkb:N-glycosyl-oligosaccharide-glycoprotein N-acetylglucosaminyltransferase I(gene name synonym)	9606	O15198	15231748	two hybrid	P26572	physical association
two hybrid	9606	psi-mi:arnt_human(display_long)|uniprotkb:ARNT(gene name)|psi-mi:ARNT(display_short)|uniprotkb:Dioxin receptor, nuclear translocator(gene name synonym)|uniprotkb:Hypoxia-inducible factor 1-beta(gene name synonym)|uniprotkb:BHLHE2(gene name synonym)|uniprotkb:Class E basic helix-loop-helix protein 2(gene name synonym)	9606	O15198	15231748	two hybrid	P27540	physical association
two hybrid	9606	psi-mi:syq_human(display_long)|uniprotkb:Glutaminyl-tRNA synthetase(gene name synonym)|uniprotkb:QARS(gene name)|psi-mi:QARS(display_short)	9606	O15198	15231748	two hybrid	P47897	physical association
two hybrid	9606	psi-mi:psmd8_human(display_long)|uniprotkb:26S proteasome regulatory subunit RPN12(gene name synonym)|uniprotkb:PSMD8(gene name)|psi-mi:PSMD8(display_short)|uniprotkb:26S proteasome regulatory subunit S14(gene name synonym)|uniprotkb:p31(gene name synonym)	9606	O15198	15231748	two hybrid	P48556	physical association
two hybrid	9606	psi-mi:aff1_human(display_long)|uniprotkb:AFF1(gene name)|psi-mi:AFF1(display_short)|uniprotkb:AF4(gene name synonym)|uniprotkb:FEL(gene name synonym)|uniprotkb:MLLT2(gene name synonym)|uniprotkb:PBM1(gene name synonym)|uniprotkb:ALL1-fused gene from chromosome 4 protein(gene name synonym)|uniprotkb:Proto-oncogene AF4(gene name synonym)|uniprotkb:Protein FEL(gene name synonym)	9606	O15198	15231748	two hybrid	P51825	physical association
two hybrid	9606	psi-mi:lmo4_human(display_long)|uniprotkb:LMO4(gene name)|psi-mi:LMO4(display_short)|uniprotkb:Breast tumor autoantigen(gene name synonym)|uniprotkb:LIM domain only protein 4(gene name synonym)	9606	O15198	15231748	two hybrid	P61968	physical association
two hybrid	9606	psi-mi:sptb2_human(display_long)|uniprotkb:SPTBN1(gene name)|psi-mi:SPTBN1(display_short)|uniprotkb:SPTB2(gene name synonym)|uniprotkb:Spectrin, non-erythroid beta chain 1(gene name synonym)|uniprotkb:Beta-II spectrin(gene name synonym)|uniprotkb:Fodrin beta chain(gene name synonym)	9606	O15198	15231748	two hybrid	Q01082	physical association
two hybrid	9606	psi-mi:ppard_human(display_long)|uniprotkb:PPARD(gene name)|psi-mi:PPARD(display_short)|uniprotkb:NR1C2(gene name synonym)|uniprotkb:NUCI(gene name synonym)|uniprotkb:Nuclear hormone receptor 1(gene name synonym)|uniprotkb:Nuclear receptor subfamily 1 group C member 2(gene name synonym)|uniprotkb:PPARB(gene name synonym)|uniprotkb:Peroxisome proliferator-activated receptor beta(gene name synonym)	9606	O15198	15231748	two hybrid	Q03181	physical association
two hybrid	9606	psi-mi:tripc_human(display_long)|uniprotkb:E3 ubiquitin-protein ligase for Arf(gene name synonym)|uniprotkb:ULF(gene name synonym)|uniprotkb:TRIP12(gene name)|psi-mi:TRIP12(display_short)|uniprotkb:Thyroid receptor-interacting protein 12(gene name synonym)|uniprotkb:KIAA0045(gene name synonym)	9606	O15198	15231748	two hybrid	Q14669	physical association
two hybrid	9606	psi-mi:2a5e_human(display_long)|uniprotkb:PPP2R5E(gene name)|psi-mi:PPP2R5E(display_short)|uniprotkb:PP2A B subunit isoform B-epsilon(gene name synonym)|uniprotkb:PP2A B subunit isoform B56-epsilon(gene name synonym)|uniprotkb:PP2A B subunit isoform PR61-epsilon(gene name synonym)|uniprotkb:PP2A B subunit isoform R5-epsilon(gene name synonym)	9606	O15198	15231748	two hybrid	Q16537	physical association
two hybrid	9606	psi-mi:svep1_human(display_long)|uniprotkb:SVEP1(gene name)|psi-mi:SVEP1(display_short)|uniprotkb:C9orf13(gene name synonym)|uniprotkb:CCP22(gene name synonym)|uniprotkb:SELOB(gene name synonym)|uniprotkb:CCP module-containing protein 22(gene name synonym)|uniprotkb:Polydom(gene name synonym)|uniprotkb:Selectin-like osteoblast-derived protein(gene name synonym)|uniprotkb:Serologically defined bre…	9606	O15198	15231748	two hybrid	Q4LDE5	physical association
two hybrid	9606	psi-mi:rn123_human(display_long)|uniprotkb:RNF123(gene name)|psi-mi:RNF123(display_short)|uniprotkb:KPC1(gene name synonym)|uniprotkb:FP1477(orf name)|uniprotkb:RING finger protein 123(gene name synonym)|uniprotkb:Kip1 ubiquitination-promoting complex protein 1(gene name synonym)	9606	O15198	15231748	two hybrid	Q5XPI4	physical association
two hybrid	9606	psi-mi:ctr9_human(display_long)|uniprotkb:CTR9(gene name)|psi-mi:CTR9(display_short)|uniprotkb:KIAA0155(gene name synonym)|uniprotkb:SH2BP1(gene name synonym)|uniprotkb:SH2 domain-binding protein 1(gene name synonym)	9606	O15198	15231748	two hybrid	Q6PD62	physical association
two hybrid	9606	psi-mi:ttc37_human(display_long)|uniprotkb:Tricho-hepatic-enteric syndrome protein(gene name synonym)|uniprotkb:SKI3 homolog(gene name synonym)|uniprotkb:TTC37(gene name)|psi-mi:TTC37(display_short)|uniprotkb:KIAA0372(gene name synonym)	9606	O15198	15231748	two hybrid	Q6PGP7	physical association
two hybrid	9606	psi-mi:lbn_human(display_long)|uniprotkb:EVC2(gene name)|psi-mi:EVC2(display_short)|uniprotkb:LBN(gene name synonym)|uniprotkb:Ellis-van Creveld syndrome protein 2(gene name synonym)	9606	O15198	15231748	two hybrid	Q86UK5	physical association
two hybrid	9606	psi-mi:chss2_human(display_long)|uniprotkb:UNQ651/PRO1281(orf name)|uniprotkb:Glucuronosyl-N-acetylgalactosaminyl-proteoglycan 4-beta-N-acetylgalactosaminyltransferase II(gene name synonym)|uniprotkb:N-acetylgalactosaminyl-proteoglycan 3-beta-glucuronosyltransferase II(gene name synonym)|uniprotkb:Chondroitin glucuronyltransferase 2(gene name synonym)|uniprotkb:N-acetylgalactosaminyltransferase 2…	9606	O15198	15231748	two hybrid	Q8IZ52	physical association
two hybrid	9606	psi-mi:vps8_human(display_long)|uniprotkb:VPS8(gene name)|psi-mi:VPS8(display_short)|uniprotkb:KIAA0804(gene name synonym)	9606	O15198	15231748	two hybrid	Q8N3P4	physical association
two hybrid	9606	psi-mi:macoi_human(display_long)|uniprotkb:TMEM57(gene name)|psi-mi:TMEM57(display_short)|uniprotkb:Transmembrane protein 57(gene name synonym)	9606	O15198	15231748	two hybrid	Q8N5G2	physical association
two hybrid	9606	psi-mi:zn557_human(display_long)|uniprotkb:ZNF557(gene name)|psi-mi:ZNF557(display_short)	9606	O15198	15231748	two hybrid	Q8N988	physical association
two hybrid	9606	psi-mi:zsca4_human(display_long)|uniprotkb:ZSCAN4(gene name)|psi-mi:ZSCAN4(display_short)|uniprotkb:ZNF494(gene name synonym)|uniprotkb:Zinc finger protein 494(gene name synonym)	9606	O15198	15231748	two hybrid	Q8NAM6	physical association
two hybrid	9606	psi-mi:exph5_human(display_long)|uniprotkb:EXPH5(gene name)|psi-mi:EXPH5(display_short)|uniprotkb:KIAA0624(gene name synonym)|uniprotkb:SLAC2B(gene name synonym)|uniprotkb:Synaptotagmin-like protein homolog lacking C2 domains b(gene name synonym)	9606	O15198	15231748	two hybrid	Q8NEV8	physical association
two hybrid	9606	psi-mi:ari1b_human(display_long)|uniprotkb:BAF250B(gene name synonym)|uniprotkb:Osa homolog 2(gene name synonym)|uniprotkb:p250R(gene name synonym)|uniprotkb:BRG1-binding protein hELD/OSA1(gene name synonym)|uniprotkb:BRG1-associated factor 250b(gene name synonym)|uniprotkb:ARID1B(gene name)|psi-mi:ARID1B(display_short)|uniprotkb:DAN15(gene name synonym)|uniprotkb:KIAA1235(gene name synonym)|unip…	9606	O15198	15231748	two hybrid	Q8NFD5	physical association
two hybrid	9606	psi-mi:q92967_human(display_long)|uniprotkb:ZF6(gene name)|psi-mi:ZF6(display_short)	9606	O15198	15231748	two hybrid	Q92967	physical association
two hybrid	9606	psi-mi:abtb1_human(display_long)|uniprotkb:ABTB1(gene name)|psi-mi:ABTB1(display_short)|uniprotkb:Elongation factor 1A-binding protein(gene name synonym)|uniprotkb:BPOZ(gene name synonym)|uniprotkb:PP2259(orf name)	9606	O15198	15231748	two hybrid	Q969K4	physical association
two hybrid	9606	psi-mi:plpl2_human(display_long)|uniprotkb:Adipose triglyceride lipase(gene name synonym)|uniprotkb:Desnutrin(gene name synonym)|uniprotkb:Transport-secretion protein 2(gene name synonym)|uniprotkb:TTS2.2(gene name synonym)|uniprotkb:Calcium-independent phospholipase A2(gene name synonym)|uniprotkb:IPLA2-zeta(gene name synonym)|uniprotkb:Pigment epithelium-derived factor(gene name synonym)|unipro…	9606	O15198	15231748	two hybrid	Q96AD5	physical association
two hybrid	9606	psi-mi:otub1_human(display_long)|uniprotkb:OTUB1(gene name)|psi-mi:OTUB1(display_short)|uniprotkb:OTB1(gene name synonym)|uniprotkb:OTU1(gene name synonym)|uniprotkb:Otubain-1(gene name synonym)|uniprotkb:OTU domain-containing ubiquitin aldehyde-binding protein 1(gene name synonym)|uniprotkb:Ubiquitin-specific-processing protease OTUB1(gene name synonym)|uniprotkb:Deubiquitinating enzyme OTUB1(ge…	9606	O15198	15231748	two hybrid	Q96FW1	physical association
anti tag coimmunoprecipitation	9606	psi-mi:anm6_human(display_long)|uniprotkb:Heterogeneous nuclear ribonucleoprotein methyltransferase-like protein 6(gene name synonym)|uniprotkb:PRMT6(gene name)|psi-mi:PRMT6(display_short)|uniprotkb:HRMT1L6(gene name synonym)|uniprotkb:Histone-arginine N-methyltransferase PRMT6(gene name synonym)	9606	O15198	23455924	anti tag coimmunoprecipitation	Q96LA8	physical association
two hybrid	9606	psi-mi:anm6_human(display_long)|uniprotkb:Heterogeneous nuclear ribonucleoprotein methyltransferase-like protein 6(gene name synonym)|uniprotkb:PRMT6(gene name)|psi-mi:PRMT6(display_short)|uniprotkb:HRMT1L6(gene name synonym)|uniprotkb:Histone-arginine N-methyltransferase PRMT6(gene name synonym)	9606	O15198	23455924	two hybrid	Q96LA8	physical association
two hybrid	9606	psi-mi:q96mk7_human(display_long)	9606	O15198	15231748	two hybrid	Q96MK7	physical association
two hybrid	9606	psi-mi:eif3c_human(display_long)|uniprotkb:EIF3C(gene name)|psi-mi:EIF3C(display_short)|uniprotkb:EIF3S8(gene name synonym)|uniprotkb:Eukaryotic translation initiation factor 3 subunit 8(gene name synonym)|uniprotkb:eIF3 p110(gene name synonym)	9606	O15198	15231748	two hybrid	Q99613	physical association
two hybrid	9606	psi-mi:tinal_human(display_long)|uniprotkb:Tubulointerstitial nephritis antigen-related protein(gene name synonym)|uniprotkb:Glucocorticoid-inducible protein 5(gene name synonym)|uniprotkb:Oxidized LDL-responsive gene 2 protein(gene name synonym)|uniprotkb:PSEC0088(orf name)|uniprotkb:UNQ204/PRO230(orf name)|uniprotkb:TINAGL1(gene name)|psi-mi:TINAGL1(display_short)|uniprotkb:GIS5(gene name synon…	9606	O15198	15231748	two hybrid	Q9GZM7	physical association
two hybrid	9606	psi-mi:clpb_human(display_long)|uniprotkb:CLPB(gene name)|psi-mi:CLPB(display_short)|uniprotkb:HSP78(gene name synonym)|uniprotkb:SKD3(gene name synonym)|uniprotkb:Suppressor of potassium transport defect 3(gene name synonym)	9606	O15198	15231748	two hybrid	Q9H078	physical association
two hybrid	9606	psi-mi:un45a_human(display_long)|uniprotkb:GCUNC-45(gene name synonym)|uniprotkb:Smooth muscle cell-associated protein 1(gene name synonym)|uniprotkb:UNC45A(gene name)|psi-mi:UNC45A(display_short)|uniprotkb:SMAP1(gene name synonym)	9606	O15198	15231748	two hybrid	Q9H3U1	physical association
two hybrid	9606	psi-mi:q9h6v3_human(display_long)|uniprotkb:C10orf2(gene name)|psi-mi:C10orf2(display_short)	9606	O15198	15231748	two hybrid	Q9H6V3	physical association
two hybrid	9606	psi-mi:ma1c1_human(display_long)|uniprotkb:MAN1C1(gene name)|psi-mi:MAN1C1(display_short)|uniprotkb:MAN1A3(gene name synonym)|uniprotkb:MAN1C(gene name synonym)|uniprotkb:Processing alpha-1,2-mannosidase IC(gene name synonym)|uniprotkb:Mannosidase alpha class 1C member 1(gene name synonym)|uniprotkb:HMIC(gene name synonym)	9606	O15198	15231748	two hybrid	Q9NR34	physical association
two hybrid	9606	psi-mi:baz1a_human(display_long)|uniprotkb:hWALp1(gene name synonym)|uniprotkb:BAZ1A(gene name)|psi-mi:BAZ1A(display_short)|uniprotkb:ACF1(gene name synonym)|uniprotkb:WCRF180(gene name synonym)|uniprotkb:HSPC317(orf name)|uniprotkb:ATP-utilizing chromatin assembly and remodeling factor 1(gene name synonym)|uniprotkb:ATP-dependent chromatin-remodeling protein(gene name synonym)|uniprotkb:Williams…	9606	O15198	15231748	two hybrid	Q9NRL2	physical association
two hybrid	9606	psi-mi:diap3_human(display_long)|uniprotkb:MDia2(gene name synonym)|uniprotkb:Diaphanous-related formin-3(gene name synonym)|uniprotkb:DIAPH3(gene name)|psi-mi:DIAPH3(display_short)|uniprotkb:DIAP3(gene name synonym)	9606	O15198	15231748	two hybrid	Q9NSV4	physical association
two hybrid	9606	psi-mi:ash2l_human(display_long)|uniprotkb:ASH2-like protein(gene name synonym)|uniprotkb:ASH2L(gene name)|psi-mi:ASH2L(display_short)|uniprotkb:ASH2L1(gene name synonym)	9606	O15198	15231748	two hybrid	Q9UBL3	physical association
two hybrid	9606	psi-mi:nagk_human(display_long)|uniprotkb:GlcNAc kinase(gene name synonym)|uniprotkb:NAGK(gene name)|psi-mi:NAGK(display_short)	9606	O15198	15231748	two hybrid	Q9UJ70	physical association
two hybrid	9606	psi-mi:man1_human(display_long)|uniprotkb:LEMD3(gene name)|psi-mi:LEMD3(display_short)|uniprotkb:MAN1(gene name synonym)|uniprotkb:LEM domain-containing protein 3(gene name synonym)	9606	O15198	15231748	two hybrid	Q9Y2U8	physical association
two hybrid	9606	psi-mi:hey1_human(display_long)|uniprotkb:HEY1(gene name)|psi-mi:HEY1(display_short)|uniprotkb:CHF2(gene name synonym)|uniprotkb:HESR1(gene name synonym)|uniprotkb:HERP2(gene name synonym)|uniprotkb:HRT1(gene name synonym)|uniprotkb:Hairy and enhancer of split-related protein 1(gene name synonym)|uniprotkb:Hairy-related transcription factor 1(gene name synonym)|uniprotkb:Cardiovascular helix-loop…	9606	O15198	15231748	two hybrid	Q9Y5J3	physical association
pull down	10090	psi-mi:smad9_mouse(display_long)|uniprotkb:Smad9(gene name)|psi-mi:Smad9(display_short)|uniprotkb:Madh8(gene name synonym)|uniprotkb:Madh9(gene name synonym)|uniprotkb:Smad8(gene name synonym)|uniprotkb:SMAD family member 9(gene name synonym)	10090	Q62073	19536134	pull down	Q9JIW5	physical association
Supplementary Table S1. Candidates for SMAD9 interacting proteins provided by MINT. The table was downloaded from the site of MINT (http://mint.bio.uniroma2.it/mint/Welcome.do) as SMAD9 interacting proteins.
