# Supplementary material for: ASB2 is a novel E3 ligase of SMAD9 required for cardiogenesis
Source: Sci Rep. 2021 Nov 29;11:23056. doi: 10.1038/s41598-021-02390-0 (PMC8630118; doi:10.1038/s41598-021-02390-0)
Supplement: Supplementary file 3 — Supplementary Information 3. [file 41598_2021_2390_MOESM3_ESM.xls]

## Sheet: BioGRID
Supplementary Table 2
#BioGRID Interaction ID	Entrez Gene Interactor A	Entrez Gene Interactor B	BioGRID ID Interactor A	BioGRID ID Interactor B	Systematic Name Interactor A	Systematic Name Interactor B	Official Symbol Interactor A	Official Symbol Interactor B	Synonyms Interactor A	Synonyms Interactor B	Experimental System	Experimental System Type	Author	Pubmed ID	Organism Interactor A	Organism Interactor B	Throughput	Score	Modification	Phenotypes	Qualifications	Tags	Source Database
120905	4089	4093	110264	110268	-	RP11-421P11.9	SMAD4	SMAD9	DPC4|JIP|MADH4|MYHRS	MADH6|MADH9|PPH2|SMAD8|SMAD8A|SMAD8B	Two-hybrid	physical	Rual JF (2005)	16189514	9606	9606	High Throughput	-	-	-	-	-	BIOGRID
275229	4093	4089	110268	110264	RP11-421P11.9	-	SMAD9	SMAD4	MADH6|MADH9|PPH2|SMAD8|SMAD8A|SMAD8B	DPC4|JIP|MADH4|MYHRS	Affinity Capture-Western	physical	Nishita M (1999)	10583507	9606	9606	Low Throughput	-	-	-	-	-	BIOGRID
275231	4093	4093	110268	110268	RP11-421P11.9	RP11-421P11.9	SMAD9	SMAD9	MADH6|MADH9|PPH2|SMAD8|SMAD8A|SMAD8B	MADH6|MADH9|PPH2|SMAD8|SMAD8A|SMAD8B	Affinity Capture-Western	physical	Nishita M (1999)	10583507	9606	9606	Low Throughput	-	-	-	The experiment showed that Smad8b isoform co-immunoprecipitated with the Smad8 isoform, both of which are encoded by the human SMAD9 gene.	-	BIOGRID
277313	10140	4093	115443	110268	-	RP11-421P11.9	TOB1	SMAD9	APRO6|PIG49|TOB|TROB|TROB1	MADH6|MADH9|PPH2|SMAD8|SMAD8A|SMAD8B	Affinity Capture-Western	physical	Yoshida Y (2000)	11163184	9606	9606	Low Throughput	-	-	-	-	-	BIOGRID
505103	8091	4093	113763	110268	-	RP11-421P11.9	HMGA2	SMAD9	BABL|HMGI-C|HMGIC|LIPO|STQTL9	MADH6|MADH9|PPH2|SMAD8|SMAD8A|SMAD8B	Affinity Capture-Western	physical	Monzen K (2008)	18425117	9606	9606	Low Throughput	-	-	-	-	-	BIOGRID
516080	4093	2648	110268	108918	RP11-421P11.9	-	SMAD9	KAT2A	MADH6|MADH9|PPH2|SMAD8|SMAD8A|SMAD8B	GCN5|GCN5L2|PCAF-b|hGCN5	Affinity Capture-Western	physical	Kahata K (2004)	15009097	9606	9606	Low Throughput	-	-	-	-	-	BIOGRID
516083	4093	8850	110268	114375	RP11-421P11.9	-	SMAD9	KAT2B	MADH6|MADH9|PPH2|SMAD8|SMAD8A|SMAD8B	CAF|P/CAF|PCAF	Affinity Capture-Western	physical	Kahata K (2004)	15009097	9606	9606	Low Throughput	-	-	-	-	-	BIOGRID
810718	4851	4093	110913	110268	-	RP11-421P11.9	NOTCH1	SMAD9	AOS5|AOVD1|TAN1|hN1	MADH6|MADH9|PPH2|SMAD8|SMAD8A|SMAD8B	Affinity Capture-MS	physical	Yatim A (2012)	23022380	9606	9606	High Throughput	-	-	-	-	-	BIOGRID
833744	4093	55236	110268	120529	RP11-421P11.9	-	SMAD9	UBA6	MADH6|MADH9|PPH2|SMAD8|SMAD8A|SMAD8B	E1-L2|MOP-4|UBE1L2	Two-hybrid	physical	Colland F (2004)	15231748	9606	9606	High Throughput	-	-	-	-	-	BIOGRID
833745	4093	10903	110268	116109	RP11-421P11.9	RP11-212K13.1	SMAD9	MTMR11	MADH6|MADH9|PPH2|SMAD8|SMAD8A|SMAD8B	CRA	Two-hybrid	physical	Colland F (2004)	15231748	9606	9606	High Throughput	-	-	-	-	-	BIOGRID
833746	4093	8665	110268	114214	RP11-421P11.9	-	SMAD9	EIF3F	MADH6|MADH9|PPH2|SMAD8|SMAD8A|SMAD8B	EIF3S5|eIF3-p47	Two-hybrid	physical	Colland F (2004)	15231748	9606	9606	High Throughput	-	-	-	-	-	BIOGRID
833747	4093	8544	110268	114114	RP11-421P11.9	-	SMAD9	PIR	MADH6|MADH9|PPH2|SMAD8|SMAD8A|SMAD8B	-	Two-hybrid	physical	Colland F (2004)	15231748	9606	9606	High Throughput	-	-	-	-	-	BIOGRID
833748	4093	8085	110268	113758	RP11-421P11.9	-	SMAD9	KMT2D	MADH6|MADH9|PPH2|SMAD8|SMAD8A|SMAD8B	AAD10|ALR|CAGL114|KABUK1|KMS|MLL2|MLL4|TNRC21	Two-hybrid	physical	Colland F (2004)	15231748	9606	9606	High Throughput	-	-	-	-	-	BIOGRID
833749	4093	7403	110268	113246	RP11-421P11.9	RP13-886N14.3	SMAD9	KDM6A	MADH6|MADH9|PPH2|SMAD8|SMAD8A|SMAD8B	KABUK2|UTX|bA386N14.2	Two-hybrid	physical	Colland F (2004)	15231748	9606	9606	High Throughput	-	-	-	-	-	BIOGRID
833750	4093	9839	110268	115175	RP11-421P11.9	HRIHFB2411	SMAD9	ZEB2	MADH6|MADH9|PPH2|SMAD8|SMAD8A|SMAD8B	HSPC082|SIP-1|SIP1|SMADIP1|ZFHX1B	Two-hybrid	physical	Colland F (2004)	15231748	9606	9606	High Throughput	-	-	-	-	-	BIOGRID
833751	4093	8888	110268	114406	RP11-421P11.9	-	SMAD9	MCM3AP	MADH6|MADH9|PPH2|SMAD8|SMAD8A|SMAD8B	GANP|MAP80|SAC3	Two-hybrid	physical	Colland F (2004)	15231748	9606	9606	High Throughput	-	-	-	-	-	BIOGRID
833752	4093	10905	110268	116111	RP11-421P11.9	RP4-675C20.1	SMAD9	MAN1A2	MADH6|MADH9|PPH2|SMAD8|SMAD8A|SMAD8B	MAN1B	Two-hybrid	physical	Colland F (2004)	15231748	9606	9606	High Throughput	-	-	-	-	-	BIOGRID
833753	4093	23451	110268	117017	RP11-421P11.9	-	SMAD9	SF3B1	MADH6|MADH9|PPH2|SMAD8|SMAD8A|SMAD8B	Hsh155|MDS|PRP10|PRPF10|SAP155|SF3b155	Two-hybrid	physical	Colland F (2004)	15231748	9606	9606	High Throughput	-	-	-	-	-	BIOGRID
833754	4093	22943	110268	116599	RP11-421P11.9	UNQ492/PRO1008	SMAD9	DKK1	MADH6|MADH9|PPH2|SMAD8|SMAD8A|SMAD8B	DKK-1|SK	Two-hybrid	physical	Colland F (2004)	15231748	9606	9606	High Throughput	-	-	-	-	-	BIOGRID
833755	4093	160	110268	106669	RP11-421P11.9	-	SMAD9	AP2A1	MADH6|MADH9|PPH2|SMAD8|SMAD8A|SMAD8B	ADTAA|AP2-ALPHA|CLAPA1	Two-hybrid	physical	Colland F (2004)	15231748	9606	9606	High Throughput	-	-	-	-	-	BIOGRID
833756	4093	1442	110268	107829	RP11-421P11.9	-	SMAD9	CSH1	MADH6|MADH9|PPH2|SMAD8|SMAD8A|SMAD8B	CS-1|CSA|CSMT|PL|hCS-1|hCS-A	Two-hybrid	physical	Colland F (2004)	15231748	9606	9606	High Throughput	-	-	-	-	-	BIOGRID
833757	4093	1443	110268	107830	RP11-421P11.9	-	SMAD9	CSH2	MADH6|MADH9|PPH2|SMAD8|SMAD8A|SMAD8B	CS-2|CSB|PL|hCS-B	Two-hybrid	physical	Colland F (2004)	15231748	9606	9606	High Throughput	-	-	-	-	-	BIOGRID
833758	4093	2512	110268	108789	RP11-421P11.9	-	SMAD9	FTL	MADH6|MADH9|PPH2|SMAD8|SMAD8A|SMAD8B	LFTD|NBIA3	Two-hybrid	physical	Colland F (2004)	15231748	9606	9606	High Throughput	-	-	-	-	-	BIOGRID
833759	4093	1583	110268	107955	RP11-421P11.9	-	SMAD9	CYP11A1	MADH6|MADH9|PPH2|SMAD8|SMAD8A|SMAD8B	CYP11A|CYPXIA1|P450SCC	Two-hybrid	physical	Colland F (2004)	15231748	9606	9606	High Throughput	-	-	-	-	-	BIOGRID
833760	4093	5660	110268	111639	RP11-421P11.9	-	SMAD9	PSAP	MADH6|MADH9|PPH2|SMAD8|SMAD8A|SMAD8B	GLBA|SAP1	Two-hybrid	physical	Colland F (2004)	15231748	9606	9606	High Throughput	-	-	-	-	-	BIOGRID
833761	4093	6625	110268	112509	RP11-421P11.9	-	SMAD9	SNRNP70	MADH6|MADH9|PPH2|SMAD8|SMAD8A|SMAD8B	RNPU1Z|RPU1|SNRP70|Snp1|U1-70K|U170K|U1AP|U1RNP	Two-hybrid	physical	Colland F (2004)	15231748	9606	9606	High Throughput	-	-	-	-	-	BIOGRID
833762	4093	5989	110268	111921	RP11-421P11.9	-	SMAD9	RFX1	MADH6|MADH9|PPH2|SMAD8|SMAD8A|SMAD8B	EFC|RFX	Two-hybrid	physical	Colland F (2004)	15231748	9606	9606	High Throughput	-	-	-	-	-	BIOGRID
833763	4093	4245	110268	110401	RP11-421P11.9	-	SMAD9	MGAT1	MADH6|MADH9|PPH2|SMAD8|SMAD8A|SMAD8B	GLCNAC-TI|GLCT1|GLYT1|GNT-1|GNT-I|MGAT	Two-hybrid	physical	Colland F (2004)	15231748	9606	9606	High Throughput	-	-	-	-	-	BIOGRID
833764	4093	10971	110268	116168	RP11-421P11.9	-	SMAD9	YWHAQ	MADH6|MADH9|PPH2|SMAD8|SMAD8A|SMAD8B	14-3-3|1C5|HS1	Two-hybrid	physical	Colland F (2004)	15231748	9606	9606	High Throughput	-	-	-	-	-	BIOGRID
833765	4093	405	110268	106898	RP11-421P11.9	-	SMAD9	ARNT	MADH6|MADH9|PPH2|SMAD8|SMAD8A|SMAD8B	HIF-1-beta|HIF-1beta|HIF1-beta|HIF1B|HIF1BETA|TANGO|bHLHe2	Two-hybrid	physical	Colland F (2004)	15231748	9606	9606	High Throughput	-	-	-	-	-	BIOGRID
833766	4093	2896	110268	109153	RP11-421P11.9	-	SMAD9	GRN	MADH6|MADH9|PPH2|SMAD8|SMAD8A|SMAD8B	CLN11|GEP|GP88|PCDGF|PEPI|PGRN	Two-hybrid	physical	Colland F (2004)	15231748	9606	9606	High Throughput	-	-	-	-	-	BIOGRID
833767	4093	5256	110268	111274	RP11-421P11.9	RP3-499B10.2	SMAD9	PHKA2	MADH6|MADH9|PPH2|SMAD8|SMAD8A|SMAD8B	GSD9A|PHK|PYK|PYKL|XLG|XLG2	Two-hybrid	physical	Colland F (2004)	15231748	9606	9606	High Throughput	-	-	-	-	-	BIOGRID
833768	4093	5859	110268	111797	RP11-421P11.9	-	SMAD9	QARS	MADH6|MADH9|PPH2|SMAD8|SMAD8A|SMAD8B	GLNRS|MSCCA|PRO2195	Two-hybrid	physical	Colland F (2004)	15231748	9606	9606	High Throughput	-	-	-	-	-	BIOGRID
833769	4093	5714	110268	111686	RP11-421P11.9	-	SMAD9	PSMD8	MADH6|MADH9|PPH2|SMAD8|SMAD8A|SMAD8B	HEL-S-91n|HIP6|HYPF|Nin1p|Rpn12|S14|p31	Two-hybrid	physical	Colland F (2004)	15231748	9606	9606	High Throughput	-	-	-	-	-	BIOGRID
833770	4093	55769	110268	120886	RP11-421P11.9	-	SMAD9	ZNF83	MADH6|MADH9|PPH2|SMAD8|SMAD8A|SMAD8B	HPF1|ZNF816B	Two-hybrid	physical	Colland F (2004)	15231748	9606	9606	High Throughput	-	-	-	-	-	BIOGRID
833771	4093	4299	110268	110445	RP11-421P11.9	-	SMAD9	AFF1	MADH6|MADH9|PPH2|SMAD8|SMAD8A|SMAD8B	AF4|MLLT2|PBM1	Two-hybrid	physical	Colland F (2004)	15231748	9606	9606	High Throughput	-	-	-	-	-	BIOGRID
833772	4093	23173	110268	116785	RP11-421P11.9	-	SMAD9	METAP1	MADH6|MADH9|PPH2|SMAD8|SMAD8A|SMAD8B	MAP1A|MetAP1A	Two-hybrid	physical	Colland F (2004)	15231748	9606	9606	High Throughput	-	-	-	-	-	BIOGRID
833773	4093	7013	110268	112872	RP11-421P11.9	-	SMAD9	TERF1	MADH6|MADH9|PPH2|SMAD8|SMAD8A|SMAD8B	PIN2|TRBF1|TRF|TRF1|hTRF1-AS|t-TRF1	Two-hybrid	physical	Colland F (2004)	15231748	9606	9606	High Throughput	-	-	-	-	-	BIOGRID
833774	4093	3646	110268	109857	RP11-421P11.9	-	SMAD9	EIF3E	MADH6|MADH9|PPH2|SMAD8|SMAD8A|SMAD8B	EIF3-P48|EIF3S6|INT6|eIF3-p46	Two-hybrid	physical	Colland F (2004)	15231748	9606	9606	High Throughput	-	-	-	-	-	BIOGRID
833775	4093	60	110268	106575	RP11-421P11.9	-	SMAD9	ACTB	MADH6|MADH9|PPH2|SMAD8|SMAD8A|SMAD8B	BRWS1|PS1TP5BP1	Two-hybrid	physical	Colland F (2004)	15231748	9606	9606	High Throughput	-	-	-	-	-	BIOGRID
833776	4093	11034	110268	116223	RP11-421P11.9	-	SMAD9	DSTN	MADH6|MADH9|PPH2|SMAD8|SMAD8A|SMAD8B	ACTDP|ADF|HEL32|bA462D18.2	Two-hybrid	physical	Colland F (2004)	15231748	9606	9606	High Throughput	-	-	-	-	-	BIOGRID
833777	4093	8543	110268	114113	RP11-421P11.9	-	SMAD9	LMO4	MADH6|MADH9|PPH2|SMAD8|SMAD8A|SMAD8B	-	Two-hybrid	physical	Colland F (2004)	15231748	9606	9606	High Throughput	-	-	-	-	-	BIOGRID
833778	4093	6711	110268	112589	RP11-421P11.9	-	SMAD9	SPTBN1	MADH6|MADH9|PPH2|SMAD8|SMAD8A|SMAD8B	ELF|HEL102|SPTB2|betaSpII	Two-hybrid	physical	Colland F (2004)	15231748	9606	9606	High Throughput	-	-	-	-	-	BIOGRID
833779	4093	2313	110268	108602	RP11-421P11.9	-	SMAD9	FLI1	MADH6|MADH9|PPH2|SMAD8|SMAD8A|SMAD8B	EWSR2|SIC-1	Two-hybrid	physical	Colland F (2004)	15231748	9606	9606	High Throughput	-	-	-	-	-	BIOGRID
833780	4093	667	110268	107135	RP11-421P11.9	RP3-361I14.2	SMAD9	DST	MADH6|MADH9|PPH2|SMAD8|SMAD8A|SMAD8B	BP240|BPA|BPAG1|CATX-15|CATX15|D6S1101|DMH|DT|EBSB2|HSAN6|MACF2	Two-hybrid	physical	Colland F (2004)	15231748	9606	9606	High Throughput	-	-	-	-	-	BIOGRID
833781	4093	5467	110268	111463	RP11-421P11.9	-	SMAD9	PPARD	MADH6|MADH9|PPH2|SMAD8|SMAD8A|SMAD8B	FAAR|NR1C2|NUC1|NUCI|NUCII|PPARB	Two-hybrid	physical	Colland F (2004)	15231748	9606	9606	High Throughput	-	-	-	-	-	BIOGRID
833782	4093	5069	110268	111104	RP11-421P11.9	RP11-45A16.1	SMAD9	PAPPA	MADH6|MADH9|PPH2|SMAD8|SMAD8A|SMAD8B	ASBABP2|DIPLA1|IGFBP-4ase|PAPA|PAPP-A|PAPPA1	Two-hybrid	physical	Colland F (2004)	15231748	9606	9606	High Throughput	-	-	-	-	-	BIOGRID
833783	4093	8761	110268	114296	RP11-421P11.9	-	SMAD9	PABPC4	MADH6|MADH9|PPH2|SMAD8|SMAD8A|SMAD8B	APP-1|APP1|PABP4|iPABP	Two-hybrid	physical	Colland F (2004)	15231748	9606	9606	High Throughput	-	-	-	-	-	BIOGRID
833784	4093	23650	110268	117177	RP11-421P11.9	-	SMAD9	TRIM29	MADH6|MADH9|PPH2|SMAD8|SMAD8A|SMAD8B	ATDC	Two-hybrid	physical	Colland F (2004)	15231748	9606	9606	High Throughput	-	-	-	-	-	BIOGRID
833785	4093	9320	110268	114731	RP11-421P11.9	-	SMAD9	TRIP12	MADH6|MADH9|PPH2|SMAD8|SMAD8A|SMAD8B	TRIP-12|ULF	Two-hybrid	physical	Colland F (2004)	15231748	9606	9606	High Throughput	-	-	-	-	-	BIOGRID
833786	4093	5339	110268	111355	RP11-421P11.9	-	SMAD9	PLEC	MADH6|MADH9|PPH2|SMAD8|SMAD8A|SMAD8B	EBS1|EBSO|HD1|LGMD2Q|PCN|PLEC1|PLEC1b|PLTN	Two-hybrid	physical	Colland F (2004)	15231748	9606	9606	High Throughput	-	-	-	-	-	BIOGRID
833787	4093	4087	110268	110262	RP11-421P11.9	-	SMAD9	SMAD2	MADH6|MADH9|PPH2|SMAD8|SMAD8A|SMAD8B	JV18|JV18-1|MADH2|MADR2|hMAD-2|hSMAD2	Two-hybrid	physical	Colland F (2004)	15231748	9606	9606	High Throughput	-	-	-	-	-	BIOGRID
833788	4093	5529	110268	111521	RP11-421P11.9	-	SMAD9	PPP2R5E	MADH6|MADH9|PPH2|SMAD8|SMAD8A|SMAD8B	-	Two-hybrid	physical	Colland F (2004)	15231748	9606	9606	High Throughput	-	-	-	-	-	BIOGRID
833789	4093	157922	110268	127632	RP11-421P11.9	RP11-100C15.2	SMAD9	CAMSAP1	MADH6|MADH9|PPH2|SMAD8|SMAD8A|SMAD8B	PRO2405|bA100C15.1	Two-hybrid	physical	Colland F (2004)	15231748	9606	9606	High Throughput	-	-	-	-	-	BIOGRID
833790	4093	63891	110268	121971	RP11-421P11.9	FP1477	SMAD9	RNF123	MADH6|MADH9|PPH2|SMAD8|SMAD8A|SMAD8B	KPC1	Two-hybrid	physical	Colland F (2004)	15231748	9606	9606	High Throughput	-	-	-	-	-	BIOGRID
833791	4093	9662	110268	115018	RP11-421P11.9	-	SMAD9	CEP135	MADH6|MADH9|PPH2|SMAD8|SMAD8A|SMAD8B	CEP4|KIAA0635|MCPH8	Two-hybrid	physical	Colland F (2004)	15231748	9606	9606	High Throughput	-	-	-	-	-	BIOGRID
833792	4093	1877	110268	108209	RP11-421P11.9	-	SMAD9	E4F1	MADH6|MADH9|PPH2|SMAD8|SMAD8A|SMAD8B	E4F	Two-hybrid	physical	Colland F (2004)	15231748	9606	9606	High Throughput	-	-	-	-	-	BIOGRID
833793	4093	9646	110268	115004	RP11-421P11.9	-	SMAD9	CTR9	MADH6|MADH9|PPH2|SMAD8|SMAD8A|SMAD8B	SH2BP1|TSBP|p150|p150TSP	Two-hybrid	physical	Colland F (2004)	15231748	9606	9606	High Throughput	-	-	-	-	-	BIOGRID
833794	4093	9652	110268	115010	RP11-421P11.9	-	SMAD9	TTC37	MADH6|MADH9|PPH2|SMAD8|SMAD8A|SMAD8B	KIAA0372|Ski3|THES	Two-hybrid	physical	Colland F (2004)	15231748	9606	9606	High Throughput	-	-	-	-	-	BIOGRID
833795	4093	51523	110268	119586	RP11-421P11.9	HSPC195	SMAD9	CXXC5	MADH6|MADH9|PPH2|SMAD8|SMAD8A|SMAD8B	CF5|RINF|WID	Two-hybrid	physical	Colland F (2004)	15231748	9606	9606	High Throughput	-	-	-	-	-	BIOGRID
833796	4093	132884	110268	126340	RP11-421P11.9	-	SMAD9	EVC2	MADH6|MADH9|PPH2|SMAD8|SMAD8A|SMAD8B	LBN	Two-hybrid	physical	Colland F (2004)	15231748	9606	9606	High Throughput	-	-	-	-	-	BIOGRID
833797	4093	79586	110268	122729	RP11-421P11.9	UNQ651/PRO1281	SMAD9	CHPF	MADH6|MADH9|PPH2|SMAD8|SMAD8A|SMAD8B	CHSY2|CSS2	Two-hybrid	physical	Colland F (2004)	15231748	9606	9606	High Throughput	-	-	-	-	-	BIOGRID
833798	4093	27043	110268	117973	RP11-421P11.9	-	SMAD9	PELP1	MADH6|MADH9|PPH2|SMAD8|SMAD8A|SMAD8B	MNAR|P160	Two-hybrid	physical	Colland F (2004)	15231748	9606	9606	High Throughput	-	-	-	-	-	BIOGRID
833799	4093	23355	110268	116937	RP11-421P11.9	-	SMAD9	VPS8	MADH6|MADH9|PPH2|SMAD8|SMAD8A|SMAD8B	KIAA0804	Two-hybrid	physical	Colland F (2004)	15231748	9606	9606	High Throughput	-	-	-	-	-	BIOGRID
833800	4093	55219	110268	120515	RP11-421P11.9	RP3-469D22.2	SMAD9	TMEM57	MADH6|MADH9|PPH2|SMAD8|SMAD8A|SMAD8B	MACOILIN	Two-hybrid	physical	Colland F (2004)	15231748	9606	9606	High Throughput	-	-	-	-	-	BIOGRID
833801	4093	79230	110268	122606	RP11-421P11.9	-	SMAD9	ZNF557	MADH6|MADH9|PPH2|SMAD8|SMAD8A|SMAD8B	-	Two-hybrid	physical	Colland F (2004)	15231748	9606	9606	High Throughput	-	-	-	-	-	BIOGRID
833802	4093	201516	110268	128392	RP11-421P11.9	-	SMAD9	ZSCAN4	MADH6|MADH9|PPH2|SMAD8|SMAD8A|SMAD8B	ZNF494	Two-hybrid	physical	Colland F (2004)	15231748	9606	9606	High Throughput	-	-	-	-	-	BIOGRID
833803	4093	23086	110268	116715	RP11-421P11.9	-	SMAD9	EXPH5	MADH6|MADH9|PPH2|SMAD8|SMAD8A|SMAD8B	SLAC2-B|SLAC2B	Two-hybrid	physical	Colland F (2004)	15231748	9606	9606	High Throughput	-	-	-	-	-	BIOGRID
833804	4093	57492	110268	121559	RP11-421P11.9	RP11-419L10.1	SMAD9	ARID1B	MADH6|MADH9|PPH2|SMAD8|SMAD8A|SMAD8B	6A3-5|BAF250B|BRIGHT|DAN15|ELD/OSA1|MRD12|OSA2|P250R	Two-hybrid	physical	Colland F (2004)	15231748	9606	9606	High Throughput	-	-	-	-	-	BIOGRID
833805	4093	9640	110268	114999	RP11-421P11.9	-	SMAD9	ZNF592	MADH6|MADH9|PPH2|SMAD8|SMAD8A|SMAD8B	CAMOS|SCAR5	Two-hybrid	physical	Colland F (2004)	15231748	9606	9606	High Throughput	-	-	-	-	-	BIOGRID
833806	4093	100293516	110268	945166	RP11-421P11.9	-	SMAD9	ZNF587B	MADH6|MADH9|PPH2|SMAD8|SMAD8A|SMAD8B	-	Two-hybrid	physical	Colland F (2004)	15231748	9606	9606	High Throughput	-	-	-	-	-	BIOGRID
833807	4093	80325	110268	123237	RP11-421P11.9	PP2259	SMAD9	ABTB1	MADH6|MADH9|PPH2|SMAD8|SMAD8A|SMAD8B	BPOZ|BTB3|BTBD21|EF1ABP	Two-hybrid	physical	Colland F (2004)	15231748	9606	9606	High Throughput	-	-	-	-	-	BIOGRID
833808	4093	57104	110268	121370	RP11-421P11.9	FP17548	SMAD9	PNPLA2	MADH6|MADH9|PPH2|SMAD8|SMAD8A|SMAD8B	1110001C14Rik|ATGL|PEDF-R|TTS-2.2|TTS2|iPLA2zeta	Two-hybrid	physical	Colland F (2004)	15231748	9606	9606	High Throughput	-	-	-	-	-	BIOGRID
833809	4093	9093	110268	114547	RP11-421P11.9	-	SMAD9	DNAJA3	MADH6|MADH9|PPH2|SMAD8|SMAD8A|SMAD8B	HCA57|TID1|hTID-1	Two-hybrid	physical	Colland F (2004)	15231748	9606	9606	High Throughput	-	-	-	-	-	BIOGRID
833810	4093	55611	110268	120751	RP11-421P11.9	HSPC263	SMAD9	OTUB1	MADH6|MADH9|PPH2|SMAD8|SMAD8A|SMAD8B	OTB1|OTU1	Two-hybrid	physical	Colland F (2004)	15231748	9606	9606	High Throughput	-	-	-	-	-	BIOGRID
833811	4093	80124	110268	123125	RP11-421P11.9	-	SMAD9	VCPIP1	MADH6|MADH9|PPH2|SMAD8|SMAD8A|SMAD8B	DUBA3|VCIP135	Two-hybrid	physical	Colland F (2004)	15231748	9606	9606	High Throughput	-	-	-	-	-	BIOGRID
833812	4093	79987	110268	123051	RP11-421P11.9	-	SMAD9	SVEP1	MADH6|MADH9|PPH2|SMAD8|SMAD8A|SMAD8B	C9orf13|CCP22|POLYDOM|SEL-OB|SELOB	Two-hybrid	physical	Colland F (2004)	15231748	9606	9606	High Throughput	-	-	-	-	-	BIOGRID
833813	4093	147664	110268	127071	RP11-421P11.9	-	SMAD9	ERVV-1	MADH6|MADH9|PPH2|SMAD8|SMAD8A|SMAD8B	ENVV1|ERVV-2|HERV-V1	Two-hybrid	physical	Colland F (2004)	15231748	9606	9606	High Throughput	-	-	-	-	-	BIOGRID
833814	4093	51676	110268	119674	RP11-421P11.9	-	SMAD9	ASB2	MADH6|MADH9|PPH2|SMAD8|SMAD8A|SMAD8B	ASB-2	Two-hybrid	physical	Colland F (2004)	15231748	9606	9606	High Throughput	-	-	-	-	-	BIOGRID
833815	4093	10048	110268	115359	RP11-421P11.9	-	SMAD9	RANBP9	MADH6|MADH9|PPH2|SMAD8|SMAD8A|SMAD8B	BPM-L|BPM90|RANBPM|RanBP7	Two-hybrid	physical	Colland F (2004)	15231748	9606	9606	High Throughput	-	-	-	-	-	BIOGRID
833816	4093	79048	110268	122507	RP11-421P11.9	RP11-89K14.1	SMAD9	SECISBP2	MADH6|MADH9|PPH2|SMAD8|SMAD8A|SMAD8B	SBP2	Two-hybrid	physical	Colland F (2004)	15231748	9606	9606	High Throughput	-	-	-	-	-	BIOGRID
833817	4093	8663	110268	114212	RP11-421P11.9	-	SMAD9	EIF3C	MADH6|MADH9|PPH2|SMAD8|SMAD8A|SMAD8B	EIF3CL|EIF3S8|eIF3-p110	Two-hybrid	physical	Colland F (2004)	15231748	9606	9606	High Throughput	-	-	-	-	-	BIOGRID
833818	4093	7266	110268	113117	RP11-421P11.9	-	SMAD9	DNAJC7	MADH6|MADH9|PPH2|SMAD8|SMAD8A|SMAD8B	DJ11|DJC7|TPR2|TTC2	Two-hybrid	physical	Colland F (2004)	15231748	9606	9606	High Throughput	-	-	-	-	-	BIOGRID
833819	4093	5318	110268	111335	RP11-421P11.9	-	SMAD9	PKP2	MADH6|MADH9|PPH2|SMAD8|SMAD8A|SMAD8B	ARVD9	Two-hybrid	physical	Colland F (2004)	15231748	9606	9606	High Throughput	-	-	-	-	-	BIOGRID
833820	4093	64333	110268	122140	RP11-421P11.9	-	SMAD9	ARHGAP9	MADH6|MADH9|PPH2|SMAD8|SMAD8A|SMAD8B	10C|RGL1	Two-hybrid	physical	Colland F (2004)	15231748	9606	9606	High Throughput	-	-	-	-	-	BIOGRID
833821	4093	6904	110268	112767	RP11-421P11.9	PP1096	SMAD9	TBCD	MADH6|MADH9|PPH2|SMAD8|SMAD8A|SMAD8B	SSD-1|tfcD	Two-hybrid	physical	Colland F (2004)	15231748	9606	9606	High Throughput	-	-	-	-	-	BIOGRID
833822	4093	64129	110268	122078	RP11-421P11.9	PP6614	SMAD9	TINAGL1	MADH6|MADH9|PPH2|SMAD8|SMAD8A|SMAD8B	ARG1|LCN7|LIECG3|TINAGRP	Two-hybrid	physical	Colland F (2004)	15231748	9606	9606	High Throughput	-	-	-	-	-	BIOGRID
833877	4093	81570	110268	123531	RP11-421P11.9	-	SMAD9	CLPB	MADH6|MADH9|PPH2|SMAD8|SMAD8A|SMAD8B	HSP78|SKD3	Two-hybrid	physical	Colland F (2004)	15231748	9606	9606	High Throughput	-	-	-	-	-	BIOGRID
833878	4093	64374	110268	122145	RP11-421P11.9	UNQ545/PRO836	SMAD9	SIL1	MADH6|MADH9|PPH2|SMAD8|SMAD8A|SMAD8B	BAP|MSS|ULG5	Two-hybrid	physical	Colland F (2004)	15231748	9606	9606	High Throughput	-	-	-	-	-	BIOGRID
833879	4093	55898	110268	120986	RP11-421P11.9	-	SMAD9	UNC45A	MADH6|MADH9|PPH2|SMAD8|SMAD8A|SMAD8B	GC-UNC45|GCUNC-45|GCUNC45|IRO039700|SMAP-1|SMAP1|UNC-45A	Two-hybrid	physical	Colland F (2004)	15231748	9606	9606	High Throughput	-	-	-	-	-	BIOGRID
833880	4093	56652	110268	121166	RP11-421P11.9	RP11-108L7.2	SMAD9	C10orf2	MADH6|MADH9|PPH2|SMAD8|SMAD8A|SMAD8B	ATXN8|IOSCA|MTDPS7|PEO|PEO1|PEOA3|SANDO|SCA8|TWINL	Two-hybrid	physical	Colland F (2004)	15231748	9606	9606	High Throughput	-	-	-	-	-	BIOGRID
833881	4093	64795	110268	122303	RP11-421P11.9	-	SMAD9	RMND5A	MADH6|MADH9|PPH2|SMAD8|SMAD8A|SMAD8B	CTLH|GID2|GID2A|RMD5|p44CTLH	Two-hybrid	physical	Colland F (2004)	15231748	9606	9606	High Throughput	-	-	-	-	-	BIOGRID
833882	4093	26508	110268	117714	RP11-421P11.9	-	SMAD9	HEYL	MADH6|MADH9|PPH2|SMAD8|SMAD8A|SMAD8B	HESR3|HEY3|HRT3|bHLHb33	Two-hybrid	physical	Colland F (2004)	15231748	9606	9606	High Throughput	-	-	-	-	-	BIOGRID
833883	4093	57134	110268	121395	RP11-421P11.9	-	SMAD9	MAN1C1	MADH6|MADH9|PPH2|SMAD8|SMAD8A|SMAD8B	HMIC|MAN1A3|MAN1C|pp6318	Two-hybrid	physical	Colland F (2004)	15231748	9606	9606	High Throughput	-	-	-	-	-	BIOGRID
833884	4093	11177	110268	116347	RP11-421P11.9	HSPC317	SMAD9	BAZ1A	MADH6|MADH9|PPH2|SMAD8|SMAD8A|SMAD8B	ACF1|WALp1|WCRF180|hACF1	Two-hybrid	physical	Colland F (2004)	15231748	9606	9606	High Throughput	-	-	-	-	-	BIOGRID
833885	4093	56893	110268	121223	RP11-421P11.9	RP11-336K24.8	SMAD9	UBQLN4	MADH6|MADH9|PPH2|SMAD8|SMAD8A|SMAD8B	A1U|A1Up|C1orf6|CIP75|UBIN	Two-hybrid	physical	Colland F (2004)	15231748	9606	9606	High Throughput	-	-	-	-	-	BIOGRID
833886	4093	81624	110268	123559	RP11-421P11.9	RP11-26P21.1	SMAD9	DIAPH3	MADH6|MADH9|PPH2|SMAD8|SMAD8A|SMAD8B	AN|AUNA1|DIA2|DRF3|NSDAN|diap3|mDia2	Two-hybrid	physical	Colland F (2004)	15231748	9606	9606	High Throughput	-	-	-	-	-	BIOGRID
833887	4093	54893	110268	120240	RP11-421P11.9	-	SMAD9	MTMR10	MADH6|MADH9|PPH2|SMAD8|SMAD8A|SMAD8B	-	Two-hybrid	physical	Colland F (2004)	15231748	9606	9606	High Throughput	-	-	-	-	-	BIOGRID
833888	4093	6238	110268	112152	RP11-421P11.9	RP11-462D18.3	SMAD9	RRBP1	MADH6|MADH9|PPH2|SMAD8|SMAD8A|SMAD8B	ES/130|ES130|RRp|hES	Two-hybrid	physical	Colland F (2004)	15231748	9606	9606	High Throughput	-	-	-	-	-	BIOGRID
833889	4093	9070	110268	114528	RP11-421P11.9	-	SMAD9	ASH2L	MADH6|MADH9|PPH2|SMAD8|SMAD8A|SMAD8B	ASH2|ASH2L1|ASH2L2|Bre2	Two-hybrid	physical	Colland F (2004)	15231748	9606	9606	High Throughput	-	-	-	-	-	BIOGRID
833890	4093	4041	110268	110220	RP11-421P11.9	-	SMAD9	LRP5	MADH6|MADH9|PPH2|SMAD8|SMAD8A|SMAD8B	BMND1|EVR1|EVR4|HBM|LR3|LRP-5|LRP7|OPPG|OPS|OPTA1|VBCH2	Two-hybrid	physical	Colland F (2004)	15231748	9606	9606	High Throughput	-	-	-	-	-	BIOGRID
833891	4093	55577	110268	120728	RP11-421P11.9	-	SMAD9	NAGK	MADH6|MADH9|PPH2|SMAD8|SMAD8A|SMAD8B	GNK|HSA242910	Two-hybrid	physical	Colland F (2004)	15231748	9606	9606	High Throughput	-	-	-	-	-	BIOGRID
833892	4093	29979	110268	119007	RP11-421P11.9	-	SMAD9	UBQLN1	MADH6|MADH9|PPH2|SMAD8|SMAD8A|SMAD8B	DA41|DSK2|PLIC-1|UBQN|XDRP1	Two-hybrid	physical	Colland F (2004)	15231748	9606	9606	High Throughput	-	-	-	-	-	BIOGRID
833893	4093	23592	110268	117127	RP11-421P11.9	-	SMAD9	LEMD3	MADH6|MADH9|PPH2|SMAD8|SMAD8A|SMAD8B	MAN1	Two-hybrid	physical	Colland F (2004)	15231748	9606	9606	High Throughput	-	-	-	-	-	BIOGRID
833894	4093	23462	110268	117025	RP11-421P11.9	-	SMAD9	HEY1	MADH6|MADH9|PPH2|SMAD8|SMAD8A|SMAD8B	BHLHb31|CHF2|HERP2|HESR1|HRT-1|OAF1|hHRT1	Two-hybrid	physical	Colland F (2004)	15231748	9606	9606	High Throughput	-	-	-	-	-	BIOGRID
862405	4093	23028	110268	116667	RP11-421P11.9	RP1-184J9.1	SMAD9	KDM1A	MADH6|MADH9|PPH2|SMAD8|SMAD8A|SMAD8B	AOF2|BHC110|KDM1|LSD1	Affinity Capture-Luminescence	physical	Weimann M (2013)	23455924	9606	9606	High Throughput	-	-	-	-	-	BIOGRID
862452	4093	55170	110268	120469	RP11-421P11.9	-	SMAD9	PRMT6	MADH6|MADH9|PPH2|SMAD8|SMAD8A|SMAD8B	HRMT1L6	Affinity Capture-Luminescence	physical	Weimann M (2013)	23455924	9606	9606	High Throughput	-	-	-	-	-	BIOGRID
918982	4093	23028	110268	116667	RP11-421P11.9	RP1-184J9.1	SMAD9	KDM1A	MADH6|MADH9|PPH2|SMAD8|SMAD8A|SMAD8B	AOF2|BHC110|KDM1|LSD1	Two-hybrid	physical	Weimann M (2013)	23455924	9606	9606	High Throughput	-	-	-	Hit identified by mass spec	-	BIOGRID
918983	4093	55170	110268	120469	RP11-421P11.9	-	SMAD9	PRMT6	MADH6|MADH9|PPH2|SMAD8|SMAD8A|SMAD8B	HRMT1L6	Two-hybrid	physical	Weimann M (2013)	23455924	9606	9606	High Throughput	-	-	-	Hit identified by mass spec	-	BIOGRID
1191759	4088	4093	110263	110268	-	RP11-421P11.9	SMAD3	SMAD9	HSPC193|HsT17436|JV15-2|LDS1C|LDS3|MADH3	MADH6|MADH9|PPH2|SMAD8|SMAD8A|SMAD8B	Affinity Capture-MS	physical	Huttlin EL (2015)	26186194	9606	9606	High Throughput	1	-	-	Quantitative scores are a modified CompPASS score derived from Sowa et al., Cell, 2009 (PMID 19615732). The cut-off threshold is > 0.75.	-	BIOGRID
1193755	4093	23592	110268	117127	RP11-421P11.9	-	SMAD9	LEMD3	MADH6|MADH9|PPH2|SMAD8|SMAD8A|SMAD8B	MAN1	Affinity Capture-MS	physical	Huttlin EL (2015)	26186194	9606	9606	High Throughput	0.999853	-	-	Quantitative scores are a modified CompPASS score derived from Sowa et al., Cell, 2009 (PMID 19615732). The cut-off threshold is > 0.75.	-	BIOGRID
1193756	4093	5678	110268	111652	RP11-421P11.9	-	SMAD9	PSG9	MADH6|MADH9|PPH2|SMAD8|SMAD8A|SMAD8B	PS34|PSBG-11|PSBG-9|PSG11|PSGII	Affinity Capture-MS	physical	Huttlin EL (2015)	26186194	9606	9606	High Throughput	0.807532	-	-	Quantitative scores are a modified CompPASS score derived from Sowa et al., Cell, 2009 (PMID 19615732). The cut-off threshold is > 0.75.	-	BIOGRID
1193757	4093	147409	110268	127059	RP11-421P11.9	-	SMAD9	DSG4	MADH6|MADH9|PPH2|SMAD8|SMAD8A|SMAD8B	CDGF13|CDHF13|HYPT6|LAH	Affinity Capture-MS	physical	Huttlin EL (2015)	26186194	9606	9606	High Throughput	0.973843	-	-	Quantitative scores are a modified CompPASS score derived from Sowa et al., Cell, 2009 (PMID 19615732). The cut-off threshold is > 0.75.	-	BIOGRID
1193758	4093	391123	110268	133813	RP11-421P11.9	RP11-190A12.5	SMAD9	VSIG8	MADH6|MADH9|PPH2|SMAD8|SMAD8A|SMAD8B	-	Affinity Capture-MS	physical	Huttlin EL (2015)	26186194	9606	9606	High Throughput	0.985055	-	-	Quantitative scores are a modified CompPASS score derived from Sowa et al., Cell, 2009 (PMID 19615732). The cut-off threshold is > 0.75.	-	BIOGRID
1506515	4089	4093	110264	110268	-	RP11-421P11.9	SMAD4	SMAD9	DPC4|JIP|MADH4|MYHRS	MADH6|MADH9|PPH2|SMAD8|SMAD8A|SMAD8B	Affinity Capture-MS	physical	Li X (2015)	25609649	9606	9606	High Throughput	-	-	-	High-confidence interactions	-	BIOGRID
1512235	4093	4092	110268	110267	RP11-421P11.9	-	SMAD9	SMAD7	MADH6|MADH9|PPH2|SMAD8|SMAD8A|SMAD8B	CRCS3|MADH7|MADH8	Affinity Capture-Western	physical	Yan X (2016)	26555259	9606	9606	Low Throughput	-	-	-	Figure 2	-	BIOGRID
Supplementary Table S2. Candidates for SMAD9 interacting proteins provided by BioGRID. The table was downloaded from the site of BioGRID (http://thebiogrid.org) as SMAD9 interacting proteins.
