# Supplementary material for: ASB2 is a novel E3 ligase of SMAD9 required for cardiogenesis
Source: Sci Rep. 2021 Nov 29;11:23056. doi: 10.1038/s41598-021-02390-0 (PMC8630118; doi:10.1038/s41598-021-02390-0)
Supplement: Supplementary file 4 — Supplementary Information 4. [file 41598_2021_2390_MOESM4_ESM.xls]

## Sheet: Sheet1
Supplementary Table 3
EntrezGeneIDA	GeneSymbolA	EntrezGeneIDB	GeneSymbolB
4093	SMAD9	4245	MGAT1
4093	SMAD9	5467	PPARD
4093	SMAD9	5660	PSAP
4093	SMAD9	5714	PSMD8
4093	SMAD9	5859	QARS
4093	SMAD9	6904	TBCD
4093	SMAD9	7266	DNAJC7
4093	SMAD9	7337	UBE3A
4093	SMAD9	8544	PIR
4093	SMAD9	8663	EIF3S8
4093	SMAD9	8665	EIF3S5
4093	SMAD9	9070	ASH2L
4093	SMAD9	9093	DNAJA3
4093	SMAD9	11034	DSTN
4093	SMAD9	22943	DKK1
4093	SMAD9	23462	HEY1
4093	SMAD9	23650	TRIM29
4093	SMAD9	26508	HEYL
4093	SMAD9	29979	UBQLN1
4093	SMAD9	51523	CXXC5
4093	SMAD9	51676	ASB2
4093	SMAD9	55236	FLJ10808
4093	SMAD9	55577	NAGK
4093	SMAD9	55611	OTUB1
4093	SMAD9	56893	UBQLN4
4093	SMAD9	57104	PNPLA2
4093	SMAD9	64129	LCN7
4093	SMAD9	64333	ARHGAP9
4093	SMAD9	64374	SIL1
4093	SMAD9	64795	FLJ13910
4093	SMAD9	79048	SECISBP2
4093	SMAD9	79230	ZNF557
4093	SMAD9	80325	ABTB1
4093	SMAD9	81570	SKD3
4093	SMAD9	84914	ZNF587
60	ACTB	4093	SMAD9
90	ACVR1	4093	SMAD9
160	AP2A1	4093	SMAD9
1442	CSH1	4093	SMAD9
1583	CYP11A1	4093	SMAD9
1877	E4F1	4093	SMAD9
3646	EIF3S6	4093	SMAD9
2313	FLI1	4093	SMAD9
2512	FTL	4093	SMAD9
2896	GRN	4093	SMAD9
4089	SMAD4	4093	SMAD9
Supplementary Table S3. Candidates for SMAD9 interacting proteins provided by previous study. The Smad9 interacting proteins were picked up from the original database obtained from the supplementary information of previously published paper by Rual et al (Supplementary reference 1)
